# Supplementary material for: A Scoping Literature Review of the Relation between Nutrition and ASD Symptoms in Children
Source: Nutrients. 2022 Mar 26;14(7):1389. doi: 10.3390/nu14071389 (PMC9003544; doi:10.3390/nu14071389)
Supplement: Supplementary file 1 [file nutrients-14-01389-s001.zip]

Archive with 3 entries (3 files):
- File S1_search_strategy.pdf
- File S2_included_articles_revised.pdf
- File S3_Tests_used_per_study.pdf
